# Supplementary material for: The Evil Twins of Chronic Pelvic Pain Syndrome: A Systematic Review and Meta-Analysis on Interstitial Cystitis/Painful Bladder Syndrome and Endometriosis
Source: Healthcare (Basel). 2024 Nov 29;12(23):2403. doi: 10.3390/healthcare12232403 (PMC11641437; doi:10.3390/healthcare12232403)
Supplement: Supplementary file 1 [file healthcare-12-02403-s001.zip]

Archive with 1 entries (1 files):
- healthcare-3274335-supplementary.pdf
